# Supplementary material for: Treating a friend to voter registration in a Divided America
Source: PLoS One. 2025 Dec 16;20(12):e0337176. doi: 10.1371/journal.pone.0337176 (PMC12707647; doi:10.1371/journal.pone.0337176)
Supplement: S1 Table — (TEX) [file pone.0337176.s002.tex]

\begin{table}[htbp!]
  \centering
    \captionsetup{width=.90\textwidth, labelfont=bf, justification=centering}
  \caption{Balance of covariates for Florida sample}
    \label{tab:balance_cov}
    \resizebox{0.9\textwidth}{!}{
\begin{threeparttable}
    \begin{tabular}{lccccccccccccccccccccccc}
          &       &       &       &       &       &       &       &       &       &       &       &       &       &       &       &       &       &       &       &       &       &       &  \\
    \hline
          & \multicolumn{3}{c}{Control } &       & \multicolumn{3}{c}{No information NC} &       & \multicolumn{3}{c}{Election rule cue NC} &       & \multicolumn{3}{c}{Election rule cue FL} &       & \multicolumn{3}{c}{ Polarization cue NC} &       & \multicolumn{3}{c}{Polarization cue FL} \\
\cmidrule{2-4}\cmidrule{6-8}\cmidrule{10-12}\cmidrule{14-16}\cmidrule{18-20}\cmidrule{22-24}          & \textit{mean}  & \textit{sd}   & \textit{n}     &       & \textit{mean}  & \textit{sd}    & \textit{n}     &       & \textit{mean}  & \textit{sd}    & \textit{n}     &       & \textit{mean}  & \textit{sd}    & \textit{n}     &       & \textit{mean}  & \textit{sd}    & \textit{n}     &       & \textit{mean}  & \textit{sd}    & \textit{n} \\
\cmidrule{1-4}\cmidrule{6-8}\cmidrule{10-12}\cmidrule{14-16}\cmidrule{18-20}\cmidrule{22-24}   
Party registration suggestion (DV) [1 $\rightarrow$ 4] & 1.94  & 0.84  & 1005  &       & 1.95  & 0.86  & 973   &       & 1.62  & 0.89  & 1061  &       & 2.09  & 0.83  & 979   &       & 1.91  & 0.85  & 985   &       & 1.97  & 0.88  & 1013 \\
Political engagement scale [0 $\rightarrow$ 5] & 1.01  & 1.21  & 987   &       & 1.06  & 1.22  & 948   &       & 1.02  & 1.19  & 1049  &       & 1.09  & 1.28  & 964   &       & 1.08  & 1.27  & 976   &       & 1.08  & 1.28  & 996 \\
 Vote in primaries important [1 $\rightarrow$ 4] & 3.75  & 0.53  & 988   &       & 3.69  & 0.56  & 959   &       & 3.72  & 0.56  & 1040  &       & 3.73  & 0.55  & 968   &       & 3.76  & 0.50  & 964   &       & 3.73  & 0.51  & 991 \\
Partisanship [1 $\rightarrow$ 4]  & 3.08  & 1.08  & 988   &       & 3.11  & 1.07  & 953   &       & 3.01  & 1.07  & 997   &       & 3.06  & 1.08  & 971   &       & 3.19  & 1.02  & 960   &       & 3.04  & 1.09  & 1042 \\
Independent leaner [0 $\rightarrow$ 1]  & 0.70  & 0.46  & 334   &       & 0.71  & 0.45  & 313   &       & 0.73  & 0.45  & 370   &       & 0.71  & 0.45  & 338   &       & 0.75  & 0.44  & 281   &       & 0.71  & 0.45  & 381 \\
Strong partisan [0 $\rightarrow$ 1] & 0.79  & 0.41  & 654   &       & 0.80  & 0.40  & 640   &       & 0.76  & 0.43  & 627   &       & 0.78  & 0.41  & 633   &       & 0.78  & 0.41  & 679   &       & 0.80  & 0.40  & 661 \\
Political awareness [1 $\rightarrow$ 4] & 3.72  & 0.59  & 1004  &       & 3.73  & 0.57  & 973   &       & 3.75  & 0.58  & 1060  &       & 3.69  & 0.60  & 979   &       & 3.75  & 0.54  & 984   &       & 3.71  & 0.61  & 1010 \\
Surrounded by likeminded people [0 $\rightarrow$ 1] & 0.53  & 0.50  & 931   &       & 0.59  & 0.49  & 879   &       & 0.58  & 0.49  & 970   &       & 0.57  & 0.50  & 884   &       & 0.57  & 0.50  & 893   &       & 0.55  & 0.50  & 923 \\
 Ideology [1 $\rightarrow$ 7]   & 3.91  & 0.85  & 1004  &       & 3.86  & 1.89  & 971   &       & 3.91  & 1.84  & 1059  &       & 3.93  & 1.83  & 978   &       & 3.88  & 1.84  & 983   &       & 3.99  & 1.82  & 1011 \\
Move to FL [0 $\rightarrow$ 1] & 0.77  & 0.42  & 1001  &       & 0.75  & 0.43  & 968   &       & 0.77  & 0.42  & 1056  &       & 0.77  & 0.42  & 975   &       & 0.77  & 0.42  & 980   &       & 0.77  & 0.42  & 1008 \\
Age [19 $\rightarrow$ 100]   & 62.09 & 14.85 & 981   &       & 61.09 & 15.55 & 966   &       & 61.21 & 15.14 & 1048  &       & 61.81 & 14.91 & 972   &       & 61.73 & 15.15 & 973   &       & 61.48 & 15.73 & 1006 \\
Female [0 $\rightarrow$ 1] & 0.58  & 0.49  & 990   &       & 0.59  & 0.49  & 973   &       & 0.58  & 0.49  & 1052  &       & 0.58  & 0.49  & 972   &       & 0.58  & 0.49  & 973   &       & 0.56  & 0.50  & 1005 \\
White non-Hispanic [0 $\rightarrow$ 1] & 0.81  & 0.39  & 1001  &       & 0.76  & 0.42  & 970   &       & 0.77  & 0.42  & 1008  &       & 0.78  & 0.42  & 977   &       & 0.79  & 0.41  & 974   &       & 0.76  & 0.43  & 1057 \\
Education [1 $\rightarrow$ 4] & 3.03  & 0.97  & 1003  &       & 3.02  & 0.99  & 972   &       & 3.08  & 0.95  & 1060  &       & 3.06  & 0.97  & 977   &       & 3.09  & 0.94  & 985   &       & 3.01  & 0.99  & 1012 \\

    \hline
    \hline
  \end{tabular}%
    \begin{tablenotes}
\item Notes: Table entries are unweighted descriptive statistics for control and treatment group. Variable range shown in brackets. 
\end{tablenotes}
\end{threeparttable}}
\end{table}%
