# Supplementary material for: Treating a friend to voter registration in a Divided America
Source: PLoS One. 2025 Dec 16;20(12):e0337176. doi: 10.1371/journal.pone.0337176 (PMC12707647; doi:10.1371/journal.pone.0337176)
Supplement: S2 Table — (TEX) [file pone.0337176.s003.tex]

\begin{table}[htbp!]
  \centering
    \captionsetup{width=.90\textwidth, labelfont=bf, justification=centering}
  \caption{Balance of covariates for North Carolina sample}
    \label{tab:balance_cov_nc}
    \resizebox{0.9\textwidth}{!}{
\begin{threeparttable}
    \begin{tabular}{lccccccccccccccccccccccc}
          &       &       &       &       &       &       &       &       &       &       &       &       &       &       &       &       &       &       &       &       &       &       &  \\
    \hline
          & \multicolumn{3}{c}{Control } &       & \multicolumn{3}{c}{No information FL} &       & \multicolumn{3}{c}{Election rule cue NC} &       & \multicolumn{3}{c}{Election rule cue FL} &       & \multicolumn{3}{c}{ Polarization cue NC} &       & \multicolumn{3}{c}{Polarization cue FL} \\
\cmidrule{2-4}\cmidrule{6-8}\cmidrule{10-12}\cmidrule{14-16}\cmidrule{18-20}\cmidrule{22-24}          & \textit{mean}  & \textit{sd}   & \textit{n}     &       & \textit{mean}  & \textit{sd}    & \textit{n}     &       & \textit{mean}  & \textit{sd}    & \textit{n}     &       & \textit{mean}  & \textit{sd}    & \textit{n}     &       & \textit{mean}  & \textit{sd}    & \textit{n}     &       & \textit{mean}  & \textit{sd}    & \textit{n} \\
\cmidrule{1-4}\cmidrule{6-8}\cmidrule{10-12}\cmidrule{14-16}\cmidrule{18-20}\cmidrule{22-24}      
Party registration suggestion (DV) [1 $\rightarrow$ 4]  & 1.74  & 0.84  & 239   &       & 1.76  & 0.81  & 205   &       & 1.78  & 0.88  & 190   &       & 1.71  & 0.82  & 204   &       & 1.51  & 0.77  & 214   &       & 2.01  & 0.84  & 232 \\
Political engagement scale [0 $\rightarrow$ 5] & 1.06  & 1.28  & 234   &       & 1.09  & 1.24  & 201   &       & 1.16  & 1.25  & 187   &       & 1.15  & 1.35  & 201   &       & 0.96  & 1.18  & 208   &       & 1.04  & 1.23  & 227 \\
Vote in primaries important [1 $\rightarrow$ 4] & 3.75  & 0.51  & 238   &       & 3.74  & 0.46  & 202   &       & 3.77  & 0.43  & 188   &       & 3.73  & 0.50  & 204   &       & 3.79  & 0.45  & 212   &       & 3.79  & 0.44  & 227 \\
Partisanship [1 $\rightarrow$ 4] & 2.89  & 1.15  & 235   &       & 3.02  & 1.08  & 203   &       & 3.06  & 1.1   & 187   &       & 2.87  & 1.14  & 201   &       & 2.96  & 1.09  & 209   &       & 3.02  & 1.10  & 226 \\
Independent leaner [0 $\rightarrow$ 1]  & 0.68  & 0.47  & 102   &       & 0.79  & 0.41  & 81    &       & 0.74  & 0.44  & 70    &       & 0.69  & 0.47  & 89    &       & 0.78  & 0.42  & 89    &       & 0.72  & 0.45  & 86 \\
Strong partisan [0 $\rightarrow$ 1] & 0.82  & 0.39  & 133   &       & 0.84  & 0.37  & 122   &       & 0.85  & 0.35  & 117   &       & 0.8   & 0.4   & 112   &       & 0.83  & 0.37  & 120   &       & 0.82  & 0.38  & 140 \\
 Political awareness [1 $\rightarrow$ 4]  & 3.74  & 0.59  & 239   &       & 3.78  & 0.52  & 205   &       & 3.73  & 0.57  & 190   &       & 3.79  & 0.52  & 204   &       & 3.78  & 0.52  & 214   &       & 3.78  & 0.53  & 232 \\
 Surrounded by likeminded people [0 $\rightarrow$ 1] & 0.52  & 0.50  & 214   &       & 0.62  & 0.49  & 186   &       & 0.58  & 0.49  & 179   &       & 0.60  & 0.49  & 188   &       & 0.57  & 0.50  & 194   &       & 0.54  & 0.50  & 213 \\
 Ideology [1 $\rightarrow$ 7]   & 3.74  & 1.89  & 238   &       & 3.56  & 1.90  & 202   &       & 3.91  & 1.97  & 189   &       & 3.62  & 1.79  & 202   &       & 3.66  & 1.78  & 211   &       & 3.72  & 1.84  & 227 \\
 Move to NC [0 $\rightharpoondown$ 1] & 0.72  & 0.45  & 231   &       & 0.67  & 0.47  & 201   &       & 0.70  & 0.46  & 186   &       & 0.74  & 0.44  & 197   &       & 0.68  & 0.47  & 207   &       & 0.73  & 0.45  & 223 \\
Age [21 $\rightarrow$ 100]   & 64.54 & 12.08 & 228   &       & 65.14 & 13.11 & 200   &       & 63.20 & 13.20 & 179   &       & 67.34 & 11.85 & 194   &       & 67.10 & 11.67 & 205   &       & 65.26 & 13.09 & 220 \\
Female [0 $\rightharpoondown$ 1] & 0.58  & 0.49  & 229   &       & 0.55  & 0.50  & 202   &       & 0.57  & 0.50  & 183   &       & 0.65  & 0.48  & 197   &       & 0.58  & 0.50  & 206   &       & 0.62  & 0.49  & 223 \\
White non-Hispanic [0 $\rightharpoondown$ 1] & 0.83  & 0.37  & 193   &       & 0.88  & 0.33  & 175   &       & 0.79  & 0.41  & 145   &       & 0.88  & 0.33  & 174   &       & 0.87  & 0.34  & 180   &       & 0.81  & 0.39  & 182 \\
    % hispanic origin & 0.06  & 0.24  & 232   &       & 0.03  & 0.18  & 201   &       & 0.06  & 0.24  & 185   &       & 0.05  & 0.21  & 198   &       & 0.03  & 0.18  & 207   &       & 0.04  & 0.21  & 224 \\
Education  [1 $\rightharpoondown$ 4] & 2.94  & 1.04  & 232   &       & 2.82  & 0.96  & 202   &       & 2.92  & 0.98  & 185   &       & 2.98  & 1.00  & 197   &       & 2.89  & 0.99  & 207   &       & 2.92  & 1.01  & 226 \\

   \hline
    \hline
  \end{tabular}%
    \begin{tablenotes}
\item Notes: Table entries are unweighted descriptive statistics for control and treatment group. Variable range shown in brackets. 
\end{tablenotes}
\end{threeparttable}}
\end{table}%
