# Supplementary material for: Treating a friend to voter registration in a Divided America
Source: PLoS One. 2025 Dec 16;20(12):e0337176. doi: 10.1371/journal.pone.0337176 (PMC12707647; doi:10.1371/journal.pone.0337176)
Supplement: S3 Table — (TEX) [file pone.0337176.s004.tex]

\begin{table}[htbp!]
  \centering
    \captionsetup{width=.90\textwidth, labelfont=bf, justification=centering}
  \caption{Linear regression full models for suggested party registration: \\ Attentive respondents only}
    \label{tab: linear_full}
    \resizebox{1\textwidth}{!}{
\begin{threeparttable}
    \begin{tabular}{l c c c c c c c c}
 \hline   
&   \multicolumn{2}{c}{\textbf{DV}: NPA = 1} & &  \multicolumn{2}{c}{\textbf{DV}: NPA = 1 }  & & \multicolumn{2}{c}{\textbf{DV}: Major party = 1}\\
\cmidrule{2-3}\cmidrule{5-6} \cmidrule{8-9}
& FL &  NC & & FL &  NC & &  FL & NC \\
\cmidrule{2-3}\cmidrule{5-6} \cmidrule{8-9}
& (Full sample) &  (Full sample) & & (Independents only) &  (Independents only) & &  (Partisans only) & (Partisans only) \\
 \cmidrule{2-3}\cmidrule{5-6} \cmidrule{8-9}

FL no cue   & $0.024$        &         && $0.088^{*}$    &        && $0.007$        &        \\
            & $(0.020)$      &       && $(0.037)$      &      && $(0.024)$      &      \\
NC no cue   &        & $0.024$        &&     & $0.103$        &&         & $0.018$        \\
            &       & $(0.043)$      &&      & $(0.066)$      &&      & $(0.056)$      \\
                     
FL Partisan Polarization   & $0.001$        & $0.033$        && $0.055$        & $-0.011$       && $0.027$        & $-0.070$       \\
                     & $(0.020)$      & $(0.044)$      && $(0.035)$      & $(0.064)$      && $(0.024)$      & $(0.058)$      \\
NC Partisan Polarization   & $0.046^{*}$    & $0.075$        && $0.142^{***}$  & $-0.013$       && $0.006$        & $-0.135^{*}$   \\
                     & $(0.020)$      & $(0.044)$      && $(0.036)$      & $(0.067)$      && $(0.024)$      & $(0.057)$      \\
FL Closed Primary    & $-0.052^{**}$  & $-0.115^{**}$  && $-0.094^{*}$   & $-0.278^{***}$ && $0.045$        & $0.014$        \\
                     & $(0.020)$      & $(0.042)$      && $(0.039)$      & $(0.066)$      && $(0.024)$      & $(0.055)$      \\
NC Semi-Closed Primary   & $0.258^{***}$  & $0.199^{***}$  && $0.252^{***}$  & $0.133^{*}$    && $-0.287^{***}$ & $-0.228^{***}$ \\
                     & $(0.020)$      & $(0.043)$      && $(0.035)$      & $(0.063)$      && $(0.024)$      & $(0.058)$      \\
Partisanship (pure$\rightarrow$strong)  & $-0.185^{***}$ & $-0.205^{***}$ &&                &                &&                &                \\
                     & $(0.006)$      & $(0.013)$      &&                &                &&                &                \\
Independent leaner            &                &                && $-0.137^{***}$ & $-0.114^{*}$   &&                &                \\
                     &                &                && $(0.025)$      & $(0.048)$      &&                &                \\
Strong partisan          &                &                &&                &                && $0.162^{***}$  & $0.288^{***}$  \\
                     &                &                &&                &                && $(0.019)$      & $(0.047)$      \\
Vote in primary important   & $-0.094^{***}$ & $0.003$        && $-0.097^{***}$ & $0.013$        && $0.094^{***}$  & $0.009$        \\
                     & $(0.012)$      & $(0.029)$      && $(0.016)$      & $(0.040)$      && $(0.018)$      & $(0.040)$      \\

Ideology       & $-0.028^{***}$ & $-0.038^{*}$   && $-0.023$       & $-0.065^{**}$  && $0.033^{***}$  & $0.011$        \\
                     & $(0.007)$      & $(0.016)$      && $(0.013)$      & $(0.025)$      && $(0.009)$      & $(0.021)$      \\
Age                  & $0.000$        & $-0.000$       && $0.001$        & $0.002$        && $0.000$        & $0.002$        \\
                     & $(0.000)$      & $(0.001)$      && $(0.001)$      & $(0.002)$      && $(0.001)$      & $(0.001)$      \\
Female               & $-0.030^{*}$   & $-0.051$       && $0.004$        & $-0.052$       && $0.044^{**}$   & $0.063$        \\
                     & $(0.012)$      & $(0.026)$      && $(0.023)$      & $(0.040)$      && $(0.014)$      & $(0.034)$      \\
White              & $-0.004$       & $-0.059$       && $-0.006$       & $-0.094$       && $0.002$        & $0.036$        \\
                     & $(0.015)$      & $(0.037)$      && $(0.026)$      & $(0.057)$      && $(0.018)$      & $(0.048)$      \\
Education            & $-0.004$       & $0.012$        && $0.006$        & $-0.020$       && $0.010$        & $-0.033$       \\
                     & $(0.006)$      & $(0.013)$      && $(0.011)$      & $(0.020)$      && $(0.007)$      & $(0.017)$      \\
Surrounded by like-minded & $-0.087^{***}$ & $-0.118^{***}$ && $-0.069^{**}$  & $-0.094^{*}$   && $0.101^{***}$  & $0.148^{***}$  \\
                     & $(0.012)$      & $(0.027)$      && $(0.022)$      & $(0.040)$      && $(0.015)$      & $(0.036)$      \\
Political awareness         & $-0.014$       & $-0.024$       && $-0.011$       & $-0.002$       && $0.023$        & $0.061$        \\
                     & $(0.011)$      & $(0.027)$      && $(0.018)$      & $(0.040)$      && $(0.015)$      & $(0.035)$      \\
Political engagement scale     & $-0.019^{***}$ & $-0.032^{**}$  && $-0.037^{***}$ & $-0.040^{*}$   && $0.012^{*}$    & $0.026^{*}$    \\
                     & $(0.005)$      & $(0.011)$      && $(0.009)$      & $(0.017)$      && $(0.005)$      & $(0.013)$      \\
Moved to FL           & $0.067^{***}$  &                && $0.031$        &                && $-0.074^{***}$ &                \\
                     & $(0.015)$      &                && $(0.028)$      &                && $(0.017)$      &                \\
Moved to NC           &                & $-0.010$       &&                & $-0.015$       &&                & $0.008$        \\
                     &                & $(0.029)$      &&                & $(0.045)$      &&                & $(0.037)$      \\
(Intercept)          & $1.438^{***}$  & $1.410^{***}$  && $1.171^{***}$  & $1.140^{***}$  && $0.031$        & $0.028$        \\
                     & $(0.060)$      & $(0.149)$      && $(0.090)$      & $(0.209)$      && $(0.087)$      & $(0.209)$      \\
\hline
R$^2$                & $0.303$        & $0.334$        && $0.136$        & $0.196$        && $0.154$        & $0.178$        \\
Adj. R$^2$           & $0.301$        & $0.323$        && $0.127$        & $0.162$        && $0.150$        & $0.157$        \\
Num. obs.            & $4,980$         & $1,049$         && $1,561$         & $402$          && $3,351$         & $640$          \\

\hline
    \hline
  \end{tabular}%
    \begin{tablenotes}
\item Note: Linear regression model for attentive respondents. The control group for Florida sample received no cue for North Carolina, and the control group for North Carolina sample received no cue about Florida.
\end{tablenotes}
\end{threeparttable}}
\end{table}%
