# Supplementary material for: Treating a friend to voter registration in a Divided America
Source: PLoS One. 2025 Dec 16;20(12):e0337176. doi: 10.1371/journal.pone.0337176 (PMC12707647; doi:10.1371/journal.pone.0337176)
Supplement: S5 Table — (TEX) [file pone.0337176.s006.tex]

\begin{table}[htbp!]
  \centering
    \captionsetup{width=.90\textwidth, labelfont=bf, justification=centering}
  \caption{Linear regression models for suggested party registration}
    \label{tab: linear_all_f}
    \resizebox{0.9\textwidth}{!}{
\begin{threeparttable}
    \begin{tabular}{l c c c c c c c c}
\hline   
&   \multicolumn{2}{c}{\textbf{DV}: NPA = 1} & &  \multicolumn{2}{c}{\textbf{DV}: NPA = 1 }  & & \multicolumn{2}{c}{\textbf{DV}: Major party = 1}\\
\cmidrule{2-3}\cmidrule{5-6} \cmidrule{8-9}
& FL &  NC & & FL &  NC & &  FL & NC \\
\cmidrule{2-3}\cmidrule{5-6} \cmidrule{8-9}
& (Full sample) &  (Full sample) & & (Independents only) &  (Independents only) & &  (Partisans only) & (Partisans only) \\
 \cmidrule{2-3}\cmidrule{5-6} \cmidrule{8-9}
(Intercept)        & $0.377^{***}$  & $0.508^{***}$  && $0.697^{***}$  & $0.860^{***}$  && $0.778^{***}$  & $0.752^{***}$  \\
                   & $(0.015)$      & $(0.032)$      && $(0.024)$      & $(0.038)$      && $(0.017)$      & $(0.039)$      \\
FL no cue       & $0.007$        &        && $0.051$        &        && $0.009$        &        \\
                & $(0.022)$      &       && $(0.034)$      &      && $(0.024)$      &       \\
NC no cue       &         & $-0.040$       &&         & $0.015$        &&        & $0.048$        \\
                &      & $(0.047)$      &&       & $(0.057)$      &&       & $(0.056)$      \\                   
FL Partisan Polarization & $0.004$        & $0.004$        && $0.009$        & $-0.067$       && $0.019$        & $-0.038$       \\
                   & $(0.022)$      & $(0.047)$      && $(0.033)$      & $(0.055)$      && $(0.024)$      & $(0.057)$      \\
NC Partisan Polarization & $0.030$        & $-0.003$       && $0.083^{*}$    & $-0.063$       && $0.011$        & $-0.088$       \\
                   & $(0.022)$      & $(0.048)$      && $(0.033)$      & $(0.059)$      && $(0.024)$      & $(0.057)$      \\
FL Closed Primary  & $-0.087^{***}$ & $-0.177^{***}$ && $-0.128^{***}$ & $-0.336^{***}$ && $0.038$        & $0.020$        \\
                   & $(0.022)$      & $(0.045)$      && $(0.035)$      & $(0.056)$      && $(0.023)$      & $(0.054)$      \\
NC Semi-Closed Primary & $0.246^{***}$  & $0.155^{***}$  && $0.209^{***}$  & $0.084$        && $-0.279^{***}$ & $-0.202^{***}$ \\
                   & $(0.021)$      & $(0.046)$      && $(0.033)$      & $(0.055)$      && $(0.024)$      & $(0.056)$      \\
\hline
R$^2$              & $0.044$        & $0.039$        && $0.052$        & $0.111$        && $0.064$        & $0.033$        \\
Adj. R$^2$         & $0.044$        & $0.035$        && $0.050$        & $0.102$        && $0.063$        & $0.027$        \\
Num. obs.          & $5,933$         & $1,280$         && $1,933$         & $507$          && $3,809$         & $741$          \\
\hline
    \hline
  \end{tabular}%
    \begin{tablenotes}
\item Note: Linear regression model for all respondents (attentive and non attentive). The control group for Florida sample received no cue for North Carolina, and the control group for North Carolina sample received no cue about Florida.
\end{tablenotes}
\end{threeparttable}}
\end{table}%
