# Supplementary material for: Treating a friend to voter registration in a Divided America
Source: PLoS One. 2025 Dec 16;20(12):e0337176. doi: 10.1371/journal.pone.0337176 (PMC12707647; doi:10.1371/journal.pone.0337176)
Supplement: S6 Table — (TEX) [file pone.0337176.s007.tex]

\begin{table}[htbp!]
  \centering
    \captionsetup{width=.90\textwidth, labelfont=bf, justification=centering}
  \caption{Logistic regression models for suggested party registration}
    \label{tab: logistic_att_f}
    \resizebox{0.9\textwidth}{!}{
\begin{threeparttable}
    \begin{tabular}{l c c c c c c c c}
\hline   
&   \multicolumn{2}{c}{\textbf{DV}: NPA = 1} & &  \multicolumn{2}{c}{\textbf{DV}: NPA = 1 }  & & \multicolumn{2}{c}{\textbf{DV}: Major party = 1}\\
\cmidrule{2-3}\cmidrule{5-6} \cmidrule{8-9}
& FL &  NC & & FL &  NC & &  FL & NC \\
\cmidrule{2-3}\cmidrule{5-6} \cmidrule{8-9}
& (Full sample) &  (Full sample) & & (Independents only) &  (Independents only) & &  (Partisans only) & (Partisans only) \\
 \cmidrule{2-3}\cmidrule{5-6} \cmidrule{8-9}
(Intercept)        & $-0.503^{***}$ & $0.034$        && $0.826^{***}$ & $1.815^{***}$  && $1.260^{***}$  & $1.109^{***}$  \\
                   & $(0.066)$      & $(0.130)$      && $(0.123)$     & $(0.288)$      && $(0.096)$      & $(0.201)$      \\
FL no cue & $0.027$        &        && $0.246$       &         && $0.042$        &         \\
          & $(0.094)$      &       && $(0.181)$     &       && $(0.137)$      &       \\
NC no cue &         & $-0.153$       &&        & $0.131$        &&         & $0.267$        \\
          &       & $(0.192)$      &&      & $(0.444)$      &&       & $(0.304)$      \\             
FL Partisan Polarization & $0.010$        & $0.007$        && $0.032$       & $-0.474$       && $0.104$        & $-0.218$       \\
                   & $(0.093)$      & $(0.193)$      && $(0.170)$     & $(0.397)$      && $(0.139)$      & $(0.290)$      \\
NC Partisan Polarization & $0.123$        & $-0.012$       && $0.429^{*}$   & $-0.391$       && $0.065$        & $-0.428$       \\
                   & $(0.093)$      & $(0.195)$      && $(0.181)$     & $(0.422)$      && $(0.138)$      & $(0.281)$      \\
FL Closed Primary & $-0.395^{***}$ & $-0.720^{***}$ && $-0.523^{**}$ & $-1.718^{***}$ && $0.242$        & $0.089$        \\
                   & $(0.098)$      & $(0.191)$      && $(0.176)$     & $(0.363)$      && $(0.139)$      & $(0.285)$      \\
NC Semi-Closed Primary & $0.993^{***}$  & $0.645^{***}$  && $1.422^{***}$ & $0.982$        && $-1.254^{***}$ & $-0.923^{***}$ \\
                   & $(0.092)$      & $(0.195)$      && $(0.218)$     & $(0.543)$      && $(0.125)$      & $(0.272)$      \\
\hline
% AIC                & $7690.379$     & $1716.203$     & $2081.053$    & $454.661$      & $4069.924$     & $874.875$      \\
% BIC                & $7730.429$     & $1747.060$     & $2114.351$    & $479.924$      & $4107.327$     & $902.474$      \\
Log Likelihood     & $-3839.190$    & $-852.102$     && $-1034.527$   & $-221.330$     && $-2028.962$    & $-431.438$     \\
% Deviance           & $7678.379$     & $1704.203$     & $2069.053$    & $442.661$      & $4057.924$     & $862.875$      \\
Num. obs.          & $5,855$         & $1,265$         && $1,900$        & $498$          && $3,766$         & $735$          \\
 \hline
    \hline
  \end{tabular}%
    \begin{tablenotes}
\item Note: Logistic regression model for attentive respondents only. The control group for Florida sample received no cue for North Carolina, and the control group for North Carolina sample received no cue about Florida.
\end{tablenotes}
\end{threeparttable}}
\end{table}%
