# Supplementary material for: Treating a friend to voter registration in a Divided America
Source: PLoS One. 2025 Dec 16;20(12):e0337176. doi: 10.1371/journal.pone.0337176 (PMC12707647; doi:10.1371/journal.pone.0337176)
Supplement: S7 Table — (TEX) [file pone.0337176.s011.tex]

%\begin{sidewaystable}[htbp!]
\begin{table}[htbp!]
  \centering
    \captionsetup{width=.90\textwidth, labelfont=bf, justification=centering}
  \caption{Difference of Means Test-All Respondents}
    \label{tab: diff_mean_all}
    \resizebox{1\textwidth}{!}{
\begin{threeparttable}
    \begin{tabular}{lccccccccccc}
    \hline
    \multicolumn{6}{c}{\textbf{Florida}}                   &       & \multicolumn{5}{c}{\textbf{North Carolina}} \\
\cmidrule{1-6}\cmidrule{8-12}    \multicolumn{1}{p{6.585em}}{Group} & \multicolumn{1}{c}{NC-No cue} & \multicolumn{1}{c}{FL-Polarization} & \multicolumn{1}{c}{NC-Polarization} & \multicolumn{1}{c}{FL-Primary Cue} & \multicolumn{1}{c}{NC-Primary Cue} &       & \multicolumn{1}{c}{\textbf{NC No Cue}} & \multicolumn{1}{c}{FL-Polarization} & \multicolumn{1}{c}{NC-Polarization} & \multicolumn{1}{c}{FL-Primary Cue} & \multicolumn{1}{c}{NC-Primary Cue} \\
\cmidrule{1-6}\cmidrule{8-12}   
    FL-Polarization & .003  & --  & --  & --  & --  &       & .002  & --  & --  & --  & -- \\
    NC-Polarization & .027  & .030  & --  & --  & --  &       & .005  & .007  & --  & --  & -- \\
    FL-Primary Cue & .092*** & .089*** & .119*** & --  & --  &       & .176*** & .178*** & .171*** & --  & -- \\
    NC-Primary Cue & .238*** & .241*** & .211*** & .330*** & --  &       & .153*** & .151*** & .158*** & .329*** & -- \\
    \textbf{FL No Cue} & .006  & .003  & .032  & .086*** & .244*** &       & .038  & .040  & .032  & .138** & .268*** \\
    % NC-No cue & --  & --  & --  & --  & --  &       & --  & --  & --  & --  & -- \\
    \bottomrule
    \bottomrule
 \end{tabular}%
    \begin{tablenotes}
\item Notes: Table entries are unweighted difference in means for respondents who passed attention check. Conditions recoded where (1=NPA) (0=R, D, Minor Party). \textbf{FL No Cue} in \textbf{bold} in the row for the FL sample is the control group. \textbf{NC No Cue} in \textbf{bold}  in the column for the NC sample is the control group. 
% Means for the Florida sample by group are: NC-No cue = .381, FL-Polarization = .378, NC-Polarization = .407, FL-Cue = .288, NC-Cue = .618, FL-No Cue = .375. Means for the North Carolina sample by group are: NC-No cue = .510, FL-Polarization = .513, NC-Polarization = .505, FL-Cue = .335, NC-Cue = .664, FL-No Cue = .473.


\end{tablenotes}
\end{threeparttable}}
\end{table}
%\end{sidewaystable}%
