# Supplementary material for: Treating a friend to voter registration in a Divided America
Source: PLoS One. 2025 Dec 16;20(12):e0337176. doi: 10.1371/journal.pone.0337176 (PMC12707647; doi:10.1371/journal.pone.0337176)
Supplement: S8 Table — (TEX) [file pone.0337176.s012.tex]

% \begin{sidewaystable}[htbp!]
\begin{table}[htbp!]
\centering
    \captionsetup{width=.90\textwidth, labelfont=bf, justification=centering}
  \caption{Difference of Means Test-Independents}
    \label{tab: diff_mean_ind_g2}
    \resizebox{1\textwidth}{!}{
\begin{threeparttable}
    \begin{tabular}{lccccccccccc}
    \hline
    \multicolumn{6}{c}{\textbf{Florida}}                   &       & \multicolumn{5}{c}{\textbf{North Carolina}} \\
\cmidrule{1-6}\cmidrule{8-12}    \multicolumn{1}{p{6.585em}}{Group} & \multicolumn{1}{c}{NC-No cue} & \multicolumn{1}{c}{FL-Polarization} & \multicolumn{1}{c}{NC-Polarization} & \multicolumn{1}{c}{FL-Primary Cue} & \multicolumn{1}{c}{NC-PrimaryCue} &       & \multicolumn{1}{c}{\textbf{NC-No cue}} & \multicolumn{1}{c}{FL-Polarization} & \multicolumn{1}{c}{NC-Polarization} & \multicolumn{1}{c}{FL-Primary Cue} & \multicolumn{1}{c}{NC-Primary Cue} \\
\cmidrule{1-6}\cmidrule{8-12}    
 FL-Polarization & .035  & --  & --  & --  & --  &       & .068  & --  & --  & --  & -- \\
    NC-Polarization & .040  & .075* & --  & --  & --  &       & .053  & .016  & --  & --  & -- \\
    FL-Primary Cue & .173*** & .139*** & .213*** & --  & --  &       & .337*** & .269*** & .284*** & --  & -- \\
    NC-Primary Cue & .160*** & .195*** & .120*** & .334*** & --  &       & .082  & .150** & .134** & .419*** & -- \\
    \textbf{FL-No Cue} & .045  & .010  & .085* & .128*** & .206*** &       & .014  & .082  & .066  & .351*** & .068 \\
    % NC-No cue & --  & --  & --  & --  & --  &       & --  & --  & --  & --  & -- \\
    \bottomrule
    \bottomrule
 \end{tabular}%
    \begin{tablenotes}
\item Notes: Table entries are unweighted difference in means for respondents who passed attention check. Conditions recoded where (1=NPA) (0=R, D, Minor Party). \textbf{FL No Cue} in \textbf{bold} in the row for the FL sample is the control group. \textbf{NC No Cue} in \textbf{bold} in the column for the NC sample is the control group. 


\end{tablenotes}
\end{threeparttable}}
% \end{sidewaystable}%
\end{table}
