# Supplementary material for: Treating a friend to voter registration in a Divided America
Source: PLoS One. 2025 Dec 16;20(12):e0337176. doi: 10.1371/journal.pone.0337176 (PMC12707647; doi:10.1371/journal.pone.0337176)
Supplement: S9 Table — (TEX) [file pone.0337176.s013.tex]

% \begin{sidewaystable}[htbp!]
\begin{table}[htbp!]
  \centering
    \captionsetup{width=.90\textwidth, labelfont=bf, justification=centering}
  \caption{Difference of Means Test-Partisans}
    \label{tab: diff_mean_partisan_g3}
    \resizebox{1\textwidth}{!}{
\begin{threeparttable}
    \begin{tabular}{lccccccccccc}
    \hline
    \multicolumn{6}{c}{\textbf{Florida}}                   &       & \multicolumn{5}{c}{\textbf{North Carolina}} \\
\cmidrule{1-6}\cmidrule{8-12}    \multicolumn{1}{p{6.585em}}{Group} & \multicolumn{1}{c}{NC-No cue} & \multicolumn{1}{c}{FL-Polarization} & \multicolumn{1}{c}{NC-Polarization} & \multicolumn{1}{c}{FL-Primary Cue} & \multicolumn{1}{c}{NC-Primary Cue} &       & \multicolumn{1}{c}{\textbf{NC-No cue}} & \multicolumn{1}{c}{FL-Polarization} & \multicolumn{1}{c}{NC-Polarization} & \multicolumn{1}{c}{FL-Primary Cue} & \multicolumn{1}{c}{NC-Primary Cue} \\
\cmidrule{1-6}\cmidrule{8-12}    
    FL-Polarization & .011  & --  & --  & --  & --  &       & .038  & --  & --  & --  & -- \\
    NC-Polarization & .003  & .007  & --  & --  & --  &       & .088  & .050  & --  & --  & -- \\
    FL-Primary Cue & .032  & .021  & .029  & --  & --  &       & .018  & .055  & .106  & --  & -- \\
    NC-Primary Cue & .288*** & .289*** & .291*** & .320*** & --  &       & .206*** & .168** & .118  & .224*** & -- \\
    \textbf{FL-No Cue} & .004  & .015  & .008  & .036  & .283*** &       & .040  & .077  & .128* & .022  & .245*** \\
    % NC-No cue & --  & --  & --  & --  & --  &       & --  & --  & --  & --  & -- \\
    \bottomrule
    \bottomrule
 \end{tabular}%
    \begin{tablenotes}
\item Notes: Table entries are unweighted difference in means for respondents who passed attention check. Conditions recoded where (1=NPA) (0=R, D, Minor Party).  \textbf{FL No Cue} in \textbf{bold} in the row for the FL sample is the control group. \textbf{NC No Cue} in \textbf{bold} in the column for the NC sample is the control group. 


% Means for the Florida sample by group are: NC-No cue = .787,FL-Polarization = .797, NC-Polarization = .790,FL-Cue = .819, NC-Cue = .499, FL-No Cue = .782. Means for the North Carolina sample by group are: NC-No cue = .752, FL-Polarization = .714, NC-Polarization = .664, FL-Cue = .770,NC-Cue = .546, FL-No Cue = .792.
\end{tablenotes}
\end{threeparttable}}
% \end{sidewaystable}%
\end{table}
